# Supplementary material for: Rice Germ Ameliorated Chronic Unpredictable Mild Stress-Induced Depressive-like Behavior by Reducing Neuroinflammation
Source: Nutrients. 2022 Dec 18;14(24):5382. doi: 10.3390/nu14245382 (PMC9780988; doi:10.3390/nu14245382)
Supplement: Supplementary file 1 [file nutrients-14-05382-s001.zip]

Archive with 1 entries (1 files):
- nutrients-2065749-supplementary.pdf
